# Supplementary material for: Development of Gold Nanoparticle-Based SERS Substrates on TiO2-Coating to Reduce the Coffee Ring Effect
Source: Nanomaterials (Basel). 2022 Mar 3;12(5):860. doi: 10.3390/nano12050860 (PMC8912524; doi:10.3390/nano12050860)
Supplement: Supplementary file 1 [file nanomaterials-12-00860-s001.zip]

Archive with 1 entries (1 files):
- nanomaterials-1608716-supplementary.pdf
